# Supplementary material for: Phytochemical Profile and Biological Activities of Different Extracts of Three Parts of Paliurus spina-christi: A Linkage between Structure and Ability
Source: Antioxidants (Basel). 2023 Jan 23;12(2):255. doi: 10.3390/antiox12020255 (PMC9952067; doi:10.3390/antiox12020255)
Supplement: Supplementary file 1 [file antioxidants-12-00255-s001.zip]

Archive with 1 entries (1 files):
- antioxidants-2157998-supplementary.pdf
